# Supplementary material for: Clinical and Microbiologic Analysis of Klebsiella pneumoniae Infection: Hypermucoviscosity, Virulence Factor, Genotype, and Antimicrobial Susceptibility
Source: Diagnostics (Basel). 2024 Apr 10;14(8):792. doi: 10.3390/diagnostics14080792 (PMC11048833; doi:10.3390/diagnostics14080792)
Supplement: Supplementary file 1 [file diagnostics-14-00792-s001.zip]

Archive with 4 entries (4 files):
- Supplemental_Table_1.pdf
- Supplemental_Table_2.pdf
- Supplemental_Table_3.pdf
- Supplemental_Table_4.pdf
